# Supplementary material for: Impact of achievement and change in achievement of lifestyle recommendations in middle-age on risk of the most common potentially preventable cancers
Source: Prev Med. 2021 Dec;153:106712. doi: 10.1016/j.ypmed.2021.106712 (PMC8633845; doi:10.1016/j.ypmed.2021.106712)
Supplement: Appendix A — Appendix Table A.1 ICD7 codes to identify cancers of interest. Appendix Table A.2. Demographics of study population at baseline stratified by sex. Appendix Table A.3. Achievement of UK recommendations and lifestyle behaviour score at baseline and 10 year health check. Appendix Table A.4a. Association between achievement of Nordic lifestyle recommendations in the preceding 10 years and cancer risk in men. Appendix Table A.4b. Association between achievement of Nordic lifestyle recommendations in the preceding 10 years and cancer risk in women. Appendix Table A.5. Association between achievement of Nordic lifestyle recommendations in the preceding 10 years and cancer risk in women, excluding breast cancer. Appendix Table A.6. Linear associations and population attributable fractions for women, excluding breast cancer. Appendix Table A.7a. Association between achievement of UK lifestyle recommendations in the preceding 10 years and cancer risk in men. Appendix Table A.7b. Association between achievement of UK lifestyle recommendations in the preceding 10 years and cancer risk in women. Appendix Table A.8. Linear associations and population attributable fractions. Appendix Table A.9a. Association between cancer risk and change in Nordic lifestyle recommendation achievement between baseline and 10-year health check in men. Appendix Table A.9b. Association between cancer risk and change in Nordic lifestyle recommendation achievement between baseline and 10-year health check in women. Appendix Table A.10a. Association between cancer risk and change in UK lifestyle recommendation achievement between baseline and 10-year follow up in men. Appendix Table A.10b. Association between cancer risk and change in UK lifestyle recommendation achievement between baseline and 10-year follow up in women. Appendix Table A.11. Association between cancer risk and change in UK lifestyle recommendation achievement between baseline and 10-year follow up in women, excluding breast cancer. [file mmc1.xlsx]

## Sheet: Table A.1
Table A.1. ICD7 codes to identify cancers of interest
Cancer	ICD7
Colorectal	153.0 – 153.3, 153.8, 153.9, 154
Lung (including trachea)	162.0, 162.1, 163
Breast	170.1, 170.2, 170.7 – 170.9
Oesophagus	150.0, 150.8, 150.9
Bladder	181.0, 181.6
Kidney	180.0, 180.9
Stomach	151.0, 151.1, 151.9, 151.8
Pancreas	157, 195.5

## Sheet: Table A.2
Table A.2. Demographics of study population at baseline stratified by sex
		Men		Women
		n	%	n	%
Total		21538	100	23034	100
Age at baseline, years
	30	3138	14.5696	3292	14.2919
	40	9790	45.4545	10611	46.0667
	50	8564	39.7623	9084	39.4374
	60	46	0.213576	47	0.204046
Year at baseline
	1985-1989	988	4.58724	986	4.28063
	1990-1994	7748	35.9736	8602	37.3448
	1995-1999	7378	34.2557	8284	35.9642
	2000-2004	3366	15.6282	3234	14.0401
	2005-2008	2058	9.5552	1928	8.37024
Education
	Primary	3947	18.3257	3904	16.9489
	Any secondary	12722	59.0677	11753	51.0246
	University/College	4474	20.7726	6988	30.3378
	Missing	395	1.83397	389	1.68881
Marital status
	Single/Widowed/Divorced	4095	19.0129	3421	14.852
	Married/Partner	17230	79.9981	19439	84.3926
	Missing	213	0.98895	174	0.755405

## Sheet: Table A.3
Table A.3. Achievement of UK recommendations and lifestyle behaviour score at baseline and 10 year health check
		All participants (n = 44,572)					No incident cancer (n=42,861)					One or more of the chosen cancers (n = 1,711)
		Baseline			10 year health check		Baseline			10 year health check		Baseline			10 year health check
		n	%		n	%	n	%		n	%	n	%		n	%
Tobacco use
	Recommendation met (Non-users/past users)	33814	75.86		36986	82.98	32681	76.3		35695	83.3	1133	66.2		1291	75.5
	Missing	784	1.76		645	1.45	760	1.77		616	1.44	24	1.4		29	1.69
BMI, kg/m2 (mean, SD)		25.237	3.84804		26.4882	4.28464	25.2	3.9		26.5	4.3	25.2	3.7		26.6	4.3
	Recommendation met (<25 kg/m2)	23277	52.22		17672	39.65	22415	52.3		16996	39.7	862	50.4		676	39.5
	Missing	679	1.52		41	0.09	645	1.5		36	0.08	34	1.99		6	0.35
Physical activity
	Inactive	7107	15.94		7612	17.08	6839	16		7261	16.9	268	15.7		351	20.5
	Moderately inactive	13622	30.56		12790	28.7	13047	30.4		12249	28.6	575	33.6		541	31.6
	Moderately active	12068	27.08		12538	28.13	11637	27.2		12087	28.2	431	25.2		451	26.4
	Active	9123	20.47		11359	25.48	8846	20.6		11006	25.7	277	16.2		353	20.6
	Recommendation met (Active/moderately active)	21191	47.54		23897	53.61	20483	47.8		23093	53.9	708	41.4		804	47
	Missing	2652	5.95		273	0.61	2492	5.81		258	0.6	160	9.35		15	0.88
Dietary fiber intake, g/day (mean, SD)		19.0256	7.3804		18.4407	7.5445	19	7.4		18.4	7.6	18.5	6.8		18.4	7.3
	UK Recommendation met (≥30g/day)	2971	6.67		3201	7.18	2894	6.8		3090	7.2	77	4.5		111	6.5
	Missing	7938	17.81		2493	5.59	7517	17.54		2402	5.6	421	24.61		91	5.32
Red and processed meat, g/week (mean, SD)		885.615	611.556		582.933	357.101	884.9	612.6		585.5	358.2	906.3	582.8		519.9	322.2
	Recommendation met (<500 g/week)	9588	22.11		20635	46.3	9573	22.3		19671	45.9	282	16.5		964	56.3
	Missing	7938	17.81		2493	5.59	7517	17.54		2402	5.6	421	24.61		91	5.32
Fruit and vegetable intake, g/day (mean, SD)		315.043	241.179		306.14	233.65	314.4	241.1		305.7	233.7	333.2	243.8		316.3	233.4
	UK Recommendation met (≥400 g/day)	10114	22.69		11293	25.34	9728	22.7		10802	25.2	386	22.6		491	28.7
	Missing	7938	17.81		2493	5.59	7517	17.53		2402	5.6	421	24.61		91	5.32
Alcohol intake, g ethanol/week (mean, SD)		29.4409	32.1031		31.3957	34.7685	29.5	32.2		31.5	34.9	27.2	30.2		28.8	31.1
	UK Recommendation met (<112g/week)	35739	80.18		40756	91.44	34473	80.4		39174	91.4	1266	74		1582	92.5
	Missing	7938	17.81		2493	5.59	7517	17.54		2402	5.6	421	24.61		91	5.32
UK Lifestyle behaviour score (median, IQR)		3	3 to 4		4	3 to 4	3	3 to 4		4	3 to 4	3	2 to 4		4	3 to 4
	≤1	1404	3.14		1075	2.41	1315	3.07		1037	2.42	86	5.03		38	2.22
	2	6503	14.59		6406	14.37	6249	14.58		6158	14.37	254	14.85		248	14.49
	3	11582	25.98		12716	28.53	11150	26.01		12238	28.55	432	25.25		478	27.94
	4	10193	22.87		12084	27.11	9865	23.02		11603	27.07	328	19.17		481	28.11
	5	4822	10.82		6750	15.14	4688	10.94		6488	15.14	134	7.83		262	15.31
	≥6	1500	3.37		2379	5.34	1463	3.41		2301	5.37	37	2.16		78	4.56
	Missing	8571	19.23		3162	7.09	8131	18.97		3036	7.08	440	25.72		126	7.36
BMI: Body mass index, IQR: Inter-quartile range, SD: Standard deviation.

## Sheet: Table A.4a
Table A.4a. Association between achievement of Nordic lifestyle recommendations in the preceding 10 years and cancer risk in men
			Cancer cases at 10 year follow-up		Model 1a				Model 2b				Model 3c				After imputation
Lifestyle behaviour goal	Recommendation met	Total, n	n	%	HR	95% CI			HR	95% CI			HR	95% CI			HR	95% CI
Tobacco use	Neither baseline or follow-up	2408	126	5.23	1	ref			1	ref			1	ref			1	ref
Recommendation:	Baseline or follow-up	2557	91	3.56	0.67791	0.517689		0.887719	0.717041	0.544685		0.943938	0.642899	0.458588		0.901285	0.723748	0.552106		0.948752
No current smoking	Baseline and follow-up	15762	376	2.39	0.48686	0.397876		0.595746	0.503646	0.40911		0.620027	0.513348	0.401521		0.65632	0.539663	0.440493		0.66116
Physical Activity	Neither baseline or follow-up	6379	207	3.25	1	ref			1	ref			1	ref			1	ref
Recommendation:	Baseline or follow-up	6506	185	2.84	0.908238	0.744856		1.10746	0.969061	0.79248		1.18499	1.00476	0.799132		1.26329	1.03176	0.840878		1.26596
Moderately active/Active	Baseline and follow-up	7205	160	2.22	0.725691	0.590388		0.892003	0.823629	0.668169		1.01526	0.869465	0.682038		1.1084	0.920019	0.751013		1.12706
BMI	Neither baseline or follow-up	11192	333	2.98	1	ref			1	ref			1	ref			1	ref
Recommendation:	Baseline or follow-up	4102	96	2.34	0.693391	0.552472		0.870253	0.864774	0.685489		1.09095	0.841943	0.641087		1.10573	0.850818	0.678462		1.06696
<25 kg/m2	Baseline and follow-up	5906	174	2.95	0.870167	0.72429		1.04542	1.00849	0.8337		1.21992	0.953129	0.760783		1.19411	0.99078	0.824231		1.19098
Dietary fiber intake	Neither baseline or follow-up	11220	304	2.71	1	ref			1	ref			1	ref			1	ref
Recommendation:	Baseline or follow-up	3728	94	2.52	0.8543	0.677851		1.07668	0.775264	0.613487		0.979701	0.84544	0.661061		1.08125	0.849733	0.669892		1.07786
≥25g/day	Baseline and follow-up	1686	40	2.37	0.798199	0.574011		1.10995	0.664136	0.476764		0.925146	0.772148	0.534182		1.11612	0.765532	0.545301		1.07471
Alcohol intake	Neither baseline or follow-up	160	6	3.75	1	ref			1	ref			1	ref			1	ref
Recommendation:	Baseline or follow-up	574	10	1.74	0.450488	0.163724		1.23952	0.563576	0.204497		1.55317	0.511645	0.185524		1.41104	0.593634	0.224553		1.56934
<140g/week	Baseline and follow-up	15900	422	2.65	0.671155	0.29981		1.50245	0.880532	0.391195		1.98197	0.826789	0.367249		1.86135	0.875183	0.403786		1.89691
Red meat intake	Neither baseline or follow-up	9568	230	2.4	1	ref			1	ref			1	ref			1	ref
Recommendation:	Baseline or follow-up	5199	163	3.14	1.32967	1.08789		1.62519	1.0386	0.847705		1.27249	1.01458	0.822296		1.25184	1.00917	0.838067		1.21521
<500g/week	Baseline and follow-up	1867	45	2.41	1.47184	1.06671		2.03083	1.0135	0.729279		1.40849	1.01232	0.723368		1.4167	1.03656	0.76227		1.40954
Fruit and vegetable intake	Neither baseline or follow-up	14545	397	2.73	1	ref			1	ref			1	ref			1	ref
Recommendation:	Baseline or follow-up	1717	33	1.92	0.652691	0.457593		0.930971	0.628306	0.440037		0.897125	0.768256	0.527139		1.11966	0.78085	0.5578		1.09309
≥500g/day	Baseline and follow-up	372	8	2.15	0.716066	0.355606		1.44191	0.634258	0.314389		1.27957	0.855583	0.412324		1.77536	0.77267	0.395164		1.51081
Mean lifestyle score	1	179	12	6.7	2.40454	1.33675		4.3253	2.27979	1.26665		4.1033					2.04204	1.19543		3.48823
	2	2076	72	3.47	1.3432	1.01621		1.77541	1.2852	0.972023		1.69928					1.26905	0.995388		1.61796
	3	5976	157	2.63	1	ref			1	ref							1	ref
	4	5505	134	2.43	0.931479	0.739709		1.17296	0.941086	0.746337		1.18665					0.893789	0.725636		1.10091
	5	1924	39	2.03	0.762468	0.536939		1.08273	0.724815	0.510131		1.02984					0.765843	0.569529		1.02983
	>=6	374	4	1.07	0.418951	0.155298		1.13025	0.37108	0.137243		1.00334					0.38428	0.156452		0.943871
a Unadjusted model
b Model adjusted for marital status, education at baseline in 3 categories, calendar year at baseline, age at baseline.
c Model additionally mutually adjusted for achievement status of all other recommendations at baseline and 10 year follow-up
BMI: Body Mass Index, CI: Confidence Interval, HR: Hazard ratio.

## Sheet: Table A.4b
Table A.4b. Association between achievement of Nordic lifestyle recommendations in the preceding 10 years and cancer risk in women
			Cancer cases at 10 year follow-up		Model 1a				Model 2b				Model 3c				After imputation
Lifestyle behaviour goal	Recommendation met	Total, n	n	%	HR	95% CI			HR	95% CI			HR	95% CI			HR	95% CI
Tobacco use	Neither baseline or follow-up	3252	210	6.46	1	ref			1	ref			1	ref			1	ref
Recommendation:	Baseline or follow-up	2877	175	6.08	0.974874	0.797666		1.19145	1.03082	0.841835		1.26224	0.987774	0.771382		1.26487	1.03322	0.844742		1.26376
No current smoking	Baseline and follow-up	16331	682	4.18	0.707133	0.60577		0.825456	0.699959	0.597769		0.819619	0.782335	0.646244		0.947085	0.729074	0.622373		0.854067
Physical Activity	Neither baseline or follow-up	6445	356	5.52	1	ref			1	ref			1	ref			1	ref
Recommendation:	Baseline or follow-up	7531	324	4.3	0.808891	0.695867		0.940273	0.881405	0.757532		1.02554	0.929648	0.783154		1.10354	0.873181	0.750513		1.0159
Moderately active/Active	Baseline and follow-up	7631	306	4.01	0.782031	0.6712		0.911162	0.856362	0.733475		0.999837	0.876781	0.734279		1.04694	0.86893	0.747064		1.01067
BMI	Neither baseline or follow-up	8007	424	5.3	1	ref			1	ref			1	ref			1	ref
Recommendation:	Baseline or follow-up	4556	210	4.61	0.835499	0.708118		0.985794	0.911179	0.769477		1.07898	0.937101	0.770682		1.13946	0.908043	0.769139		1.07203
<25 kg/m2	Baseline and follow-up	10096	435	4.31	0.778598	0.681109		0.890042	0.904128	0.788037		1.03732	0.866057	0.737187		1.01745	0.879913	0.768213		1.00758
Dietary fiber intake	Neither baseline or follow-up	13790	594	4.31	1	ref			1	ref			1	ref			1	ref
Recommendation:	Baseline or follow-up	3307	157	4.75	1.06304	0.891575		1.26749	1.07647	0.902555		1.28391	1.09341	0.896326		1.33382	1.06264	0.884285		1.27696
≥25g/day	Baseline and follow-up	1171	41	3.5	0.741633	0.540409		1.01778	0.755996	0.550626		1.03796	0.76915	0.537308		1.10103	0.8202	0.592748		1.13493
Alcohol intake	Neither baseline or follow-up	177	11	6.21	1	ref			1	ref			1	ref			1	ref
Recommendation:	Baseline or follow-up	861	42	4.88	0.698195	0.359469		1.3561	0.758815	0.390352		1.47508	0.778242	0.400062		1.51392	0.812964	0.417047		1.58474
<70g/week	Baseline and follow-up	17230	739	4.29	0.545456	0.300724		0.989354	0.597926	0.328572		1.08809	0.595777	0.326863		1.08593	0.673443	0.371443		1.22098
Red meat intake	Neither baseline or follow-up	5598	222	3.97	1	ref			1	ref			1	ref			1	ref
Recommendation:	Baseline or follow-up	7940	400	5.04	1.25446	1.06467		1.47808	1.08657	0.920306		1.28286	1.08821	0.918607		1.28912	1.0924	0.941126		1.26799
<500g/week	Baseline and follow-up	4730	170	3.59	1.26171	1.03158		1.54318	1.01716	0.824588		1.2547	1.03071	0.831483		1.27767	1.13579	0.934931		1.3798
Fruit and vegetable intake	Neither baseline or follow-up	11111	466	4.19	1	ref			1	ref			1	ref			1	ref
Recommendation:	Baseline or follow-up	4743	222	4.68	1.0772	0.91806		1.26393	1.0315	0.878197		1.21155	1.08547	0.913904		1.28925	1.01294	0.858133		1.19568
≥500g/day	Baseline and follow-up	2414	104	4.31	0.999818	0.808314		1.23669	0.928252	0.749036		1.15035	1.00155	0.776454		1.2919	0.93627	0.733634		1.19487
Lifestyle score	1	73	2	2.74	0.518745	0.128952		2.08679	0.531221	0.132011		2.13768					0.375392	0.0931255		1.51322
	2	1190	72	6.05	1.16778	0.895963		1.52207	1.13406	0.86856		1.48071					1.1191	0.883013		1.41832
	3	4540	228	5.02	1	ref			1	ref
	4	6499	274	4.22	0.859681	0.721156		1.02482	0.870273	0.729591		1.03808					0.845327	0.717044		0.99656
	5	4122	156	3.78	0.813056	0.663209		0.996759	0.824444	0.671408		1.01236					0.752214	0.625923		0.903988
	>=6	1380	42	3.04	0.653657	0.470297		0.908506	0.662165	0.475589		0.921935					0.672364	0.498951		0.906048
a Unadjusted model
b Model adjusted for marital status, education at baseline in 3 categories, calendar year at baseline, age at baseline.
c Model additionally mutually adjusted for achievement status of all recommendations at baseline and 10 year follow-up.
BMI: Body Mass Index, CI: Confidence Interval, HR: Hazard ratio.

## Sheet: Table A.5
Table A.5. Association between achievement of Nordic lifestyle recommendations in the preceding 10 years and cancer risk in women, excluding breast cancer
			Cancer cases at 10 year follow-up		Model 1a				Model 2b				Model 3c				After imputation
Lifestyle behaviour goal	Recommendation met	Total, n	n	%	HR	95% CI			HR	95% CI			HR	95% CI			HR	95% CI
Tobacco use	Neither baseline or follow-up	3160	118	3.7	1	ref			1	ref			1	ref			1	ref
Recommendation:	Baseline or follow-up	2776	74	2.7	0.74	0.55		0.98	0.79	0.59		1.07	0.87	0.6		1.25	0.809	0.604		1.08
No current smoking	Baseline and follow-up	15908	259	1.6	0.48	0.39		0.6	0.48	0.39		0.6	0.59	0.44		0.78	0.51	0.41		0.63
Physical Activity	Neither baseline or follow-up	6230	141	2.3	1	ref			1	ref			1	ref			1	ref
Recommendation:	Baseline or follow-up	7334	127	1.7	0.8	0.63		1.02	0.9	0.71		1.15	0.99	0.75		1.3	0.928	0.73		1.18
Moderately active/Active	Baseline and follow-up	7459	134	1.8	0.86	0.68		1.09	0.98	0.77		1.24	0.95	0.72		1.27	1.03	0.82		1.3
BMI	Neither baseline or follow-up	7758	175	2.3	1	ref			1	ref			1	ref			1	ref
Recommendation:	Baseline or follow-up	4440	94	2.1	0.9	0.7		1.15	1.03	0.8		1.33	1.09	0.8		1.49	1.0484	0.816		1.35
<25 kg/m2	Baseline and follow-up	9838	177	1.8	0.76	0.62		0.94	0.98	0.79		1.22	0.95	0.73		1.23	0.92	0.75		1.14
Dietary fiber intake	Neither baseline or follow-up	13443	247	1.8	1	ref			1	ref			1	ref			1	ref
Recommendation:	Baseline or follow-up	3201	51	1.59	0.83	0.62		1.12	0.86	0.64		1.16	0.93	0.66		1.3	0.95	0.71		1.28
≥25g/day	Baseline and follow-up	1141	11	1	0.47	0.26		0.87	0.5	0.27		0.92	0.55	0.28		1.09	0.68	0.39		1.2
Alcohol intake	Neither baseline or follow-up	169	3	1.8	1	ref			1	ref			1	ref			1	ref
Recommendation:	Baseline or follow-up	832	13	1.6	0.78	0.22		2.72	0.85	0.24		2.98	0.91	0.26		3.2	1.02	0.29		3.58
<70g/week	Baseline and follow-up	16784	293	1.8	0.76	0.24		2.38	0.81	0.26		2.52	0.85	0.27		2.66	1.08	0.3497		3.36
Red meat intake	Neither baseline or follow-up	5451	75	1.4	1	ref			1	ref			1	ref			1	ref
Recommendation:	Baseline or follow-up	7710	170	2.2	1.58	1.2		2.07	1.26	0.96		1.66	1.22	0.92		1.62	1.16	0.91		1.46
<500g/week	Baseline and follow-up	4624	64	1.4	1.46	1.04		2.05	1.04	0.73		1.47	1.02	0.72		1.47	1.08	0.79		1.48
Fruit and vegetable intake	Neither baseline or follow-up	10840	195	1.8	1	ref			1	ref			1	ref			1	ref
Recommendation:	Baseline or follow-up	4601	80	1.7	0.93	0.71		1.2	0.88	0.68		1.15	1.01	0.76		1.34	0.95	0.73		1.23
≥500g/day	Baseline and follow-up	2344	34	1.45	0.78	0.54		1.13	0.73	0.51		1.06	0.87	0.57		1.35	0.93	0.64		1.35
Lifestyle score	1	71	0	0	.	.		.	.	.		.					.	.		.
	2	1147	29	2.5	1.06	0.7		1.6	1	0.66		1.52					1.11	0.78		1.58
	3	4414	102	2.3	1	ref			1	ref							1	ref
	4	6328	103	1.6	0.72	0.55		0.95	0.74	0.56		0.98					0.78	0.61		0.99
	5	4021	55	1.4	0.65	0.46		0.9	0.69	0.49		0.96					0.69	0.52		0.91
	>=6	1348	10	0.7	0.35	0.18		0.67	0.38	0.2		0.73					0.49	0.29		0.83
a Unadjusted model
b Model adjusted for marital status, education at baseline in 3 categories, calendar year at baseline, age at baseline.
c Model additionally mutually adjusted for achievement status of all recommendations at baseline and 10 year follow-up.
BMI: Body Mass Index, CI: Confidence Interval, HR: Hazard ratio.

## Sheet: Table A.6
Table A.6. Linear associations and population attributable fractions for women, excluding breast cancer
		Model 2b								Model 2b - after imputation
Lifestyle behaviour		HR	95% CI			PAF (%)	95% CI			HR	95% CI			PAF (%)	95% CI
Women
Lifestyle behaviour score (Swedish)	Mean over preceding 10 years
	Per 1 point increase	0.83	0.75	,	0.93	-				0.84	0.77	,	0.92	-
	≥6 vs <6	0.45	0.24		0.85	53.48	15.3		74.4	0.59	0.35		0.97	38.72	2.83	,	61.38
	Within-individual change in preceding 10 years
	Per 1 point increase	0.98	0.88	,	1.09	-				0.98	0.9	,	1.08	-
	Increase ≥1 point vs no change or decrease	0.96	0.76	,	1.23	2.4	-9.42	,	12.99	0.898	0.725	,	1.11	5.24	-5.77	,	14.15
	Increase ≥2 points vs smaller increase, no change or decrease	1.07	0.79	,	1.44	-5.5	-34.71	,	17.31	0.958	0.736	,	1.25	3.28	-20.49	,	21.31
Model adjusted for baseline number of total achieved lifestyle behaviour goals (not for mean >=6), marital status, education at baseline in 3 categories, calendar year at baseline, age at baseline
CI: Confidence Interval, PAF: Population attributable fraction

## Sheet: Table A.7a
Table A.7a. Association between achievement of UK lifestyle recommendations in the preceding 10 years and cancer risk in men
			Cancer cases at 10 year follow-up		Model 1a				Model 2b				Model 3c				After imputation
Lifestyle behaviour goal	Recommendation met	Total, n	n	%	HR	95% CI			HR	95% CI			HR	95% CI			HR	95% CI
Tobacco use	Neither baseline or follow-up	2408	126	5.23	1	ref			1	ref			1	ref			1	ref
Recommendation:	Baseline or follow-up	2557	91	3.56	0.67791	0.517689		0.887719	0.717041	0.544685		0.943938	0.642886	0.458589		0.901247	0.719814	0.549184		0.943459
No current smoking	Baseline and follow-up	15762	376	2.39	0.48686	0.397876		0.595746	0.503646	0.40911		0.620027	0.513114	0.401236		0.656187	0.53506	0.436676		0.655609
Physical Activity	Neither baseline or follow-up	6379	207	3.25	1	ref			1	ref			1	ref			1	ref
Recommendation:	Baseline or follow-up	6506	185	2.84	0.908238	0.744856		1.10746	0.969061	0.79248		1.18499	1.0046	0.798869		1.2633	1.02854	0.838475		1.26169
Moderately active/Active	Baseline and follow-up	7205	160	2.22	0.725691	0.590388		0.892003	0.823629	0.668169		1.01526	0.860355	0.674752		1.09701	0.907507	0.740768		1.11178
BMI	Neither baseline or follow-up	11192	333	2.98	1	ref			1	ref			1	ref			1	ref
Recommendation:	Baseline or follow-up	4102	96	2.34	0.693391	0.552472		0.870253	0.864774	0.685489		1.09095	0.840102	0.63968		1.10332	0.851986	0.679237		1.06867
<25 kg/m2	Baseline and follow-up	5906	174	2.95	0.870167	0.72429		1.04542	1.00849	0.8337		1.21992	0.946442	0.755564		1.18554	0.98667	0.820885		1.18594
Dietary fiber intake	Neither baseline or follow-up	13922	371	2.66	1	ref			1	ref			1	ref			1	ref
Recommendation:	Baseline or follow-up	2168	50	2.31	0.813208	0.605284		1.09256	0.728636	0.540494		0.982269	0.867948	0.630405		1.195	0.903127	0.673866		1.21039
≥30g/day	Baseline and follow-up	544	17	3.13	1.08627	0.66801		1.76642	0.855921	0.52555		1.39397	1.16256	0.685851		1.97059	1.04981	0.629354		1.75116
Alcohol intake	Neither baseline or follow-up	352	9	2.56	1	ref			1	ref			1	ref			1	ref
Recommendation:	Baseline or follow-up	1088	28	2.57	0.940782	0.443936		1.99369	1.12504	0.530332		2.38665	1.023	0.478869		2.18544	1.08005	0.540026		2.16009
<112g/week	Baseline and follow-up	15194	401	2.64	0.946315	0.488791		1.8321	1.15839	0.595567		2.25308	1.15257	0.591997		2.43966	1.14642	0.632346		2.07843
Red meat intake	Neither baseline or follow-up	9568	230	2.4	1	ref			1	ref			1	ref			1	ref
Recommendation:	Baseline or follow-up	5199	163	3.14	1.32967	1.08789		1.62519	1.0386	0.847705		1.27249	1.03106	0.835978		1.27168	1.02859	0.855759		1.23633
<500g/week	Baseline and follow-up	1867	45	2.41	1.47184	1.06671		2.03083	1.0135	0.729279		1.40849	1.03791	0.742157		1.45153	1.06503	0.784925		1.44509
Fruit and vegetable intake	Neither baseline or follow-up	13039	353	2.71	1	ref			1	ref			1	ref			1	ref
Recommendation:	Baseline or follow-up	2704	69	2.55	0.868365	0.67087		1.124	0.808604	0.624146		1.04757	0.906421	0.687386		1.19525	0.892706	0.701367		1.13624
≥400g/day	Baseline and follow-up	891	16	1.8	0.62577	0.379167		1.03276	0.523169	0.311395		0.878965	0.570906	0.323665		1.00701	0.645697	0.389658		1.06997
Mean lifestyle score	1	238	13	5.46	1.96654	1.11792		3.45934	1.81589	1.03188		3.19558					1.65497	0.99456		2.75389
	2	2329	81	3.48	1.35513	1.03842		1.76843	1.27632	0.977653		1.66623					1.21693	0.963076		1.53768
	3	6243	164	2.63	1	ref			1	ref							1	ref
	4	5258	120	2.28	0.878169	0.69394		1.11131	0.881331	0.695373		1.11702					0.856069	0.693522		1.05671
	5	1647	35	2.13	0.813123	0.564491		1.17126	0.769486	0.533809		1.10922					0.786786	0.569449		1.08707
	>=6	319	5	1.57	0.617068	0.253454		1.50233	0.536197	0.219875		1.3077					0.554746	0.239676		1.284
a Unadjusted model
b Model adjusted for marital status, education at baseline in 3 categories, calendar year at baseline, age at baseline.
c Model additionally mutually adjusted for achievement status of all other recommendations at baseline and 10 year follow-up
BMI: Body Mass Index, CI: Confidence Interval, HR: Hazard ratio.

## Sheet: Table A.7b
Table A.7b. Association between achievement of UK lifestyle recommendations in the preceding 10 years and cancer risk in women
			Cancer cases at 10 year follow-up		Model 1a				Model 2b				Model 3c				After imputation
Lifestyle behaviour goal	Recommendation met	Total, n	n	%	HR	95% CI			HR	95% CI			HR	95% CI			HR	95% CI
Tobacco use	Neither baseline or follow-up	3252	210	6.46	1	ref			1	ref			1	ref			1	ref
Recommendation:	Baseline or follow-up	2877	175	6.08	0.974874	0.797666		1.19145	1.03082	0.841835		1.26224	0.981336	0.76623		1.25683	1.02958	0.84167		1.25944
No current smoking	Baseline and follow-up	16331	682	4.18	0.707133	0.60577		0.825456	0.699959	0.597769		0.819619	0.776101	0.641019		0.939648	0.726869	0.620416		0.851588
Physical Activity	Neither baseline or follow-up	6445	356	5.52	1	ref			1	ref			1	ref			1	ref
Recommendation:	Baseline or follow-up	7531	324	4.3	0.808891	0.695867		0.940273	0.881405	0.757532		1.02554	0.926871	0.780828		1.10023	0.873635	0.750953		1.01636
Moderately active/Active	Baseline and follow-up	7631	306	4.01	0.782031	0.6712		0.911162	0.856362	0.733475		0.999837	0.870542	0.728908		1.0397	0.869499	0.747577		1.0113
BMI	Neither baseline or follow-up	8007	424	5.3	1	ref			1	ref			1	ref			1	ref
Recommendation:	Baseline or follow-up	4556	210	4.61	0.835499	0.708118		0.985794	0.911179	0.769477		1.07898	0.946932	0.778946		1.15115	0.9135	0.773801		1.07842
<25 kg/m2	Baseline and follow-up	10096	435	4.31	0.778598	0.681109		0.890042	0.904128	0.788037		1.03732	0.875783	0.745687		1.02858	0.886007	0.773703		1.01461
Dietary fiber intake	Neither baseline or follow-up	16432	727	4.42	1	ref			1	ref			1	ref			1	ref
Recommendation:	Baseline or follow-up	1551	55	3.55	0.770462	0.585741		1.01344	0.778371	0.591647		1.02402	0.777212	0.582645		1.03675	0.789294	0.605937		1.02814
≥30g/day	Baseline and follow-up	285	10	3.51	0.746214	0.39979		1.39282	0.759346	0.406741		1.41762	0.782829	0.415013		1.47663	0.703733	0.380075		1.30301
Alcohol intake	Neither baseline or follow-up	12	1	8.33	1	ref			1	ref			1	ref			1	ref
Recommendation:	Baseline or follow-up	152	5	3.29	0.384113	0.0448733		3.28799	0.42841	0.0500297		3.66852	0.436365	0.0506907		3.75607	0.432077	0.0508749		3.6696
<112g/week	Baseline and follow-up	18104	786	4.34	0.423571	0.0595866		3.01095	0.530885	0.0745768		3.77917	0.520284	0.072732		3.72182	0.535801	0.0738705		3.88629
Red meat intake	Neither baseline or follow-up	5598	222	3.97	1	ref			1	ref			1	ref			1	ref
Recommendation:	Baseline or follow-up	7940	400	5.04	1.25446	1.06467		1.47808	1.08657	0.920306		1.28286	1.08119	0.913202		1.28007	1.0852	0.935357		1.25905
<500g/week	Baseline and follow-up	4730	170	3.59	1.26171	1.03158		1.54318	1.01716	0.824588		1.2547	1.0143	0.819238		1.2558	1.11974	0.922937		1.35852
Fruit and vegetable intake	Neither baseline or follow-up	8137	340	4.18	1	ref			1	ref			1	ref			1	ref
Recommendation:	Baseline or follow-up	5576	238	4.27	0.9868	0.836148		1.1646	0.948569	0.80283		1.12076	0.993499	0.838149		1.17764	0.945977	0.806329		1.10981
≥400g/day	Baseline and follow-up	4555	214	4.7	1.08089	0.910916		1.28257	0.989928	0.831844		1.17806	1.09514	0.907482		1.32161	1.01111	0.849971		1.2028
Lifestyle score	1	48	1	2.08	0.419719	0.0588369		2.9941	0.449405	0.0629819		3.20671					0.298832	0.0416512		2.14401
	2	974	63	6.47	1.27886	0.96381		1.6969	1.25061	0.940432		1.6631					1.20786	0.938699		1.5542
	3	4122	202	4.9	1	ref			1	ref
	4	6667	299	4.48	0.934881	0.782033		1.1176	0.950503	0.794467		1.13718					0.888185	0.756552		1.04272
	5	4635	169	3.65	0.807717	0.658397		0.990901	0.816053	0.664073		1.00282					0.740058	0.614207		0.891696
	>=6	1358	40	2.95	0.690264	0.491621		0.96917	0.67381	0.477053		0.951717					0.669363	0.490406		0.913625
a Unadjusted model
b Model adjusted for marital status, education at baseline in 3 categories, calendar year at baseline, age at baseline.
c Model additionally mutually adjusted for achievement status of all recommendations at baseline and 10 year follow-up.
BMI: Body Mass Index, CI: Confidence Interval, HR: Hazard ratio.

## Sheet: Table A.8
Table A.8. Linear associations and population attributable fractions
		Model 2b								Model 2b - after imputation
Lifestyle behaviour		HR	95% CI			PAF (%)	95% CI			HR	95% CI			PAF (%)	95% CI
Men
Lifestyle behaviour score (Swedish)	Mean over preceding 10 years
	Per 1 point increase	0.81	0.74	,	0.9	-				0.82	0.76		0.89	-
	≥6 vs <6	0.411853	0.153743		1.10329	58.4146	-9.61949		84.2241	0.392088	0.159779		0.962163	60.2209	3.74826	,	83.234
	Within-individual change in preceding 10 years
	Per 1 point increase	0.9328	0.8464	,	1.02798	-				0.944295	0.868969	,	1.02615	-
	Increase ≥1 point vs no change or decrease	0.85827	0.702063	,	1.04923	7.67571	-2.15078	,	16.5569	0.869202	0.72022	,	1.049	7.6507	-2.86625	,	16.365
	Increase ≥2 points vs smaller increase, no change or decrease	0.737515	0.544319	,	0.999283	22.9595	0.64698	,	40.2611	0.817276	0.629243	,	1.0615	15.9384	-5.36426	,	32.3399
Lifestyle behaviour score (UK)	Mean over preceding 10 years
	Per 1 point increase	0.82	0.75	,	0.91	-				0.84	0.78		0.92	-
	≥6 vs <6	0.596969	0.246929	,	1.44032	40.0199	-43.0609		74.85	0.570294	0.248018		1.31134	42.4713	-30.7719	,	74.3244
	Within-individual change in preceding 10 years
	Per 1 point increase	0.95	0.86	,	1.05	-				0.967036	0.891498	,	1.04897	-
	Increase ≥1 point vs no change or decrease	0.867255	0.709117	,	1.06066	7.33825	-2.83375	,	16.5041	0.907971	0.755509	,	1.0912	5.45642	-5.40719	,	14.4959
	Increase ≥2 points vs smaller increase, no change or decrease	0.765329	0.562459	,	1.04137	20.504	-3.00485	,	38.6475	0.870884	0.673535	,	1.12609	11.3006	-11.0353	,	28.5732
Women
Lifestyle behaviour score (Swedish)	Mean over preceding 10 years
	Per 1 point increase	0.9	0.84	,	0.96	-				0.88	0.83	,	0.94	-
	≥6 vs <6	0.746657	0.547361		1.01852	24.3352	-1.5576		43.6265	0.759898	0.576987		1.00079	22.7213	-0.0751378	,	40.0306
	Within-individual change in preceding 10 years
	Per 1 point increase	1.00352	0.940266	,	1.07104	-				1.00462	0.949312	,	1.06314	-
	Increase ≥1 point vs no change or decrease	1.00144	0.862927	,	1.16218	-0.07143	-7.76083	,	7.06928	0.972211	0.847351	,	1.11547	1.47162	-6.11483	,	8.08376
	Increase ≥2 points vs smaller increase, no change or decrease	1.023	0.844179	,	1.23969	-1.87856	-19.2682	,	12.9756	0.979945	0.826453	,	1.16195	1.65205	-13.3407	,	14.2964
Lifestyle behaviour score (UK)	Mean over preceding 10 years
	Per 1 point increase	0.89	0.83	,	0.95	-				0.87	0.82	,	0.93	-
	≥6 vs <6	0.733328	0.531434	,	1.01192	25.6906	-0.92549		45.2875	0.749736	0.560523		1.00282	23.8142	-0.268436	,	41.819
	Within-individual change in preceding 10 years
	Per 1 point increase	1.02491	0.955983	,	1.09881	-				1.01486	0.955818	,	1.07755	-
	Increase ≥1 point vs no change or decrease	0.987172	0.850742	,	1.14548	0.63592	-6.9159	,	7.65432	0.950408	0.828405	,	1.09038	2.63373	-4.79985	,	9.11308
	Increase ≥2 points vs smaller increase, no change or decrease	1.04421	0.857872	,	1.27103	-3.60061	-21.7398	,	11.8359	0.9968	0.835947	,	1.1886	0.264847	-15.6083	,	13.5766
Model adjusted for baseline number of total achieved lifestyle behaviour goals (not for mean >=6), marital status, education at baseline in 3 categories, calendar year at baseline, age at baseline
CI: Confidence Interval, PAF: Population attributable fraction

[truncated: 5 more sheets: Table A.9a, Table A.9b, Table A.10a, Table A.10b, Table A.11]
